# Supplementary material for: Immune Checkpoint Inhibitor-Associated Immune-Mediated Nephropathy: A Real-World Pharmacovigilance Study
Source: J Clin Med. 2026 May 15;15(10):3812. doi: 10.3390/jcm15103812 (PMC13207501; doi:10.3390/jcm15103812)
Supplement: Supplementary file 1 [file jcm-15-03812-s001.zip]

Archive with 2 entries (2 files):
- table s1.pdf
- TABLE s2.pdf
